# Supplementary material for: Results of the Italian RESILIEN-T Pilot Study: A Mobile Health Tool to Support Older People with Mild Cognitive Impairment
Source: J Clin Med. 2023 Sep 22;12(19):6129. doi: 10.3390/jcm12196129 (PMC10573472; doi:10.3390/jcm12196129)
Supplement: Supplementary file 1 [file jcm-12-06129-s001.zip]

Archive with 1 entries (1 files):
- jcm-2537353-supplementary.pdf
